# Supplementary material for: Calmodulin‐like protein CML15 interacts with PP2C46/65 to regulate papaya fruit ripening via integrating calcium, ABA and ethylene signals
Source: Plant Biotechnol J. 2024 Feb 6;22(6):1703–23. doi: 10.1111/pbi.14297 (PMC11123395; doi:10.1111/pbi.14297)
Supplement: Supplementary file 2 — Table S1 The general information of sequencing statistics of all samples. [file PBI-22-1703-s001.xlsx]

## Sheet: Sheet1
Table S1. The general information of sequencing statistics of all samples
Line	Sample stage	Biological replicate	Total Reads	mapped Reads	Uniq Map	Multiple Map	GC(%)	Q＞30(%)
OE1	BR	1	38969708 (100%)	36967648 (94.86%)	36368728 (93.33%)	598920 (1.54%)	43.07	94.2
		2	46631170 (100%)	44411146 (95.24%)	43680260 (93.67%)	730886 (1.57%)	42.9	94.11
		3	48512774 (100%)	46161304 (95.15%)	45425896 (93.64%)	735408 (1.52%)	43.4	94.03
	BR + 2 d	1	40753246 (100%)	38428549 (94.30%)	37754180 (92.64%)	674369 (1.65%)	43.24	93.94
		2	48678674 (100%)	46091176 (94.68%)	45259427 (92.98%)	831749 (1.71%)	43.21	94.47
		3	50166138 (100%)	47829703 (95.34%)	46963584 (93.62%)	866119 (1.73%)	42.81	94.22
OE5	BR	1	46702798 (100%)	44068857 (94.36%)	43359265 (92.84%)	709592 (1.52%)	43.67	94.22
		2	48766782 (100%)	46229011 (94.80%)	45454038 (93.21%)	774973 (1.59%)	43	93.99
		3	48022930 (100%)	45408034 (94.55%)	44616138 (92.91%)	791896 (1.65%)	43.03	93.91
	BR + 2 d	1	46701726 (100%)	44460183 (95.20%)	43691585 (93.55%)	768598 (1.65%)	42.69	93.97
		2	39960614 (100%)	37846720 (94.71%)	37242369 (93.20%)	604351 (1.51%)	43.13	94.23
		3	55471744 (100%)	51951286 (93.65%)	51031957 (92.00%)	919329 (1.66%)	43.28	93.76
WT	BR	1	48619422 (100%)	45904002 (94.41%)	45122458 (92.81%)	781544 (1.61%)	43.41	94.05
		2	50328634 (100%)	47832586 (95.04%)	47042373 (93.47%)	790213 (1.57%)	43.11	93.93
		3	39244742 (100%)	37460399 (95.45%)	36862049 (93.93%)	598350 (1.52%)	42.97	94.29
	BR + 2 d	1	48596554 (100%)	46227372 (95.12%)	45467361 (93.56%)	760011 (1.56%)	42.85	93.99
		2	48481054 (100%)	46245002 (95.39%)	45460833 (93.77%)	784169 (1.62%)	42.78	94.25
		3	52017774 (100%)	49122178 (94.43%)	48264246 (92.78%)	857932 (1.65%)	43.05	94.11
