# Supplementary material for: Calmodulin‐like protein CML15 interacts with PP2C46/65 to regulate papaya fruit ripening via integrating calcium, ABA and ethylene signals
Source: Plant Biotechnol J. 2024 Feb 6;22(6):1703–23. doi: 10.1111/pbi.14297 (PMC11123395; doi:10.1111/pbi.14297)
Supplement: Supplementary file 3 — Table S2 Predicted interacted proteins of CpPP2C46/65. [file PBI-22-1703-s002.xlsx]

## Sheet: Sheet1
Table S2 Predicted interacted proteins of CpPP2C46/65.
Arabidopsis				Papaya
Gene ID of AtPP2C	Gene name of AtPP2C	Gene ID of predicted AtPP2C interacting protein	Description of predicted AtPP2C interacting protein	Gene ID of homologous protein	Description of homologous protein
AT5G02760	AtPP2C67	AT4G32280	indole-3-acetic acid inducible 29 (IAA29)	evm.TU.supercontig_217.3	indole-3-acetic acid inducible 29 (IAA29)
		AT1G73830	BR enhanced expression 3 (BEE3)	evm.TU.supercontig_3.503	transcription factor BEE 3
		AT5G25190	ethylene-responsive transcription factor ERF003	evm.TU.supercontig_127.4	ethylene-responsive transcription factor ERF003-like
AT4G08260	AtPP2C53	AT4G11280	1-aminocyclopropane-1-carboxylate synthase 6 (ACS6)	evm.TU.supercontig_631.2	1-aminocyclopropane-1-carboxylate synthase-like (ACS-like)
AT3G15260	AtPP2C39	AT4G34680	GATA transcription factor 3, putative (GATA-3)	evm.TU.supercontig_941.1	GATA transcription factor 2-like
AT1G07430	AtHAI2/AtPP2C03	AT5G57050	ABA INSENSITIVE 2 (ABI2)	evm.TU.supercontig_25.85	protein phosphatase 2C 16
AT1G07160	AtPP2C02	AT2G37430	zinc finger (C2H2 type) family protein (ZAT11)	evm.TU.supercontig_163.32	zinc finger protein ZAT11-like
		AT1G22810	AP2 domain-containing transcription factor	evm.TU.supercontig_21.63	ethylene-responsive transcription factor ERF020
AT2G20630	AtPP2C20	AT5G66730	zinc finger (C2H2 type) family protein	evm.TU.supercontig_158.1	indeterminate-domain 2-like
AT4G32950	AtPP2C61	AT1G13300	myb-like transcription factor family protein (HRS1)	evm.TU.supercontig_1.213	transcription factor HHO2-like
AT3G62260	AtPP2C49	AT3G49530	NAC domain containing protein 62	evm.TU.supercontig_3.170	NAC domain-containing protein 62-like
		AT5G04760	myb family transcription factor	evm.TU.supercontig_138.5	transcription factor SRM1-like
		AT5G03510	zinc finger (C2H2 type) family protein	evm.TU.supercontig_92.92	zinc finger protein ZAT5-like
		AT1G01720	NAC (No Apical Meristem) domain transcriptional regulator superfamily protein (ATAF1)	evm.TU.supercontig_64.115	NAC domain-containing protein 2-like
AT2G29380	AtHAI3/AtPP2C24	AT5G66880	sucrose nonfermenting 1(SNF1)-related protein kinase 2.3 (SNRK2.3)	evm.TU.supercontig_62.55	serine/threonine-protein kinase SRK2E
		AT3G50500	SNF1-related protein kinase 2.2 (SNRK2.2)	evm.TU.supercontig_62.55	serine/threonine-protein kinase SRK2E
		AT1G48000	myb domain protein 112 (MYB112)	evm.TU.contig_30289.2	transcription factor MYB108-like
AT5G36250	AtPP2C74	AT5G36240	zinc knuckle (CCHC-type) family protein	evm.TU.supercontig_103.35	zinc finger CCHC domain-containing protein 7-like
		AT5G06100	myb domain protein 33	evm.TU.supercontig_33.151	transcription factor MYB33
AT4G33920	AtPP2C63	AT3G12830	SAUR-like auxin-responsive protein family	evm.TU.supercontig_2619.1	auxin-responsive protein SAUR72
		AT3G49530	NAC domain containing protein 62	evm.TU.supercontig_3.170	NAC domain-containing protein 62-like
AT5G59220	AtHAI1/AtPP2C78	AT4G05100	myb domain protein 74 (MYB74)	evm.TU.supercontig_34.69	transcription factor MYB41
		AT3G29575	ABI five binding protein 3 (AFP3)	evm.TU.supercontig_14.182	ninja-family protein AFP3-like
AT2G30020	AtPP2C25	AT4G11280	1-aminocyclopropane-1-carboxylate synthase 6 (ACS6)	evm.TU.supercontig_631.2	1-aminocyclopropane-1-carboxylate synthase-like (ACS-like)
AT3G12620	AtPP2C38	AT1G79130	SAUR-like auxin-responsive protein family	evm.TU.supercontig_2619.1	auxin-responsive protein SAUR72
		AT4G36110	SAUR-like auxin-responsive protein family	evm.TU.supercontig_6.236	auxin-responsive protein SAUR50-like
AT5G51760	AtAHG1/AtPP2C75	AT3G50500	SNF1-related protein kinase 2.2 (SNRK2.2)	evm.TU.supercontig_62.55	serine/threonine-protein kinase SRK2E
		AT5G66880	sucrose nonfermenting 1(SNF1)-related protein kinase 2.3 (SNRK2.3)	evm.TU.supercontig_62.55	serine/threonine-protein kinase SRK2E
		AT2G36270	ABSCISIC ACID-INSENSITIVE 5 (ABI5)	evm.TU.supercontig_5.28	ABSCISIC ACID-INSENSITIVE 5 (ABI5)
